# Supplementary material for: Revision of the lacewing genus Laccosmylus with two new species from the Middle Jurassic of China (Insecta, Neuroptera, Saucrosmylidae)
Source: Zookeys. 2018 Oct 15;(790):115–26. doi: 10.3897/zookeys.790.28286 (PMC6198034; doi:10.3897/zookeys.790.28286)
Supplement: XML Treatment for Laccosmylus [file zookeys.790.28286-treatment1.xml]

<!DOCTYPE tp:taxon-treatment
  PUBLIC "-//TaxonX//DTD Taxonomic Treatment Publishing DTD v0 20100105//EN" "tax-treatment-NSO.dtd">
<tp:taxon-treatment xmlns:tp="http://www.plazi.org/taxpub"><tp:treatment-meta><kwd-group><label>Taxon classification</label><kwd><named-content xmlns:xlink="http://www.w3.org/1999/xlink" content-type="kingdom">Animalia</named-content></kwd><kwd><named-content xmlns:xlink="http://www.w3.org/1999/xlink" content-type="order">Neuroptera</named-content></kwd><kwd><named-content xmlns:xlink="http://www.w3.org/1999/xlink" content-type="family">Saucrosmylidae</named-content></kwd></kwd-group><mixed-citation publication-type="journal"><person-group><name><surname>Fang</surname><given-names>Hui</given-names></name><name><surname>Ren</surname><given-names>Dong</given-names></name><name><surname>Liu</surname><given-names>Jiaxi</given-names></name><name><surname>Wang</surname><given-names>Yongjie</given-names></name></person-group><article-title>Revision of the lacewing genus <italic><tp:taxon-name><tp:taxon-name-part taxon-name-part-type="genus" reg="Laccosmylus">Laccosmylus</tp:taxon-name-part></tp:taxon-name></italic> with two new species from the Middle Jurassic of China (<tp:taxon-name><tp:taxon-name-part taxon-name-part-type="class">Insecta</tp:taxon-name-part></tp:taxon-name>, <tp:taxon-name><tp:taxon-name-part taxon-name-part-type="order">Neuroptera</tp:taxon-name-part></tp:taxon-name>, <tp:taxon-name><tp:taxon-name-part taxon-name-part-type="familia">Saucrosmylidae</tp:taxon-name-part></tp:taxon-name>)</article-title><source>Zookeys</source><day>15</day><month>10</month><year>2018</year><volume>2018</volume><issue>790</issue><fpage>115</fpage><lpage>126</lpage><pub-id pub-id-type="doi">10.3897/zookeys.790.28286</pub-id></mixed-citation></tp:treatment-meta><tp:nomenclature><label>Genus</label><tp:taxon-name>
                  <tp:taxon-name-part taxon-name-part-type="genus" reg="Laccosmylus">Laccosmylus</tp:taxon-name-part>
                </tp:taxon-name><tp:taxon-authority>Ren &amp; Yin, 2003</tp:taxon-authority></tp:nomenclature><tp:treatment-sec sec-type="type species" id="SECID0E6LAC"><title>Type species.</title><p><italic><tp:taxon-name><tp:taxon-name-part taxon-name-part-type="genus" reg="Laccosmylus">Laccosmylus</tp:taxon-name-part><tp:taxon-name-part taxon-name-part-type="species" reg="calophlebius">calophlebius</tp:taxon-name-part></tp:taxon-name></italic> Ren &amp; Yin, 2003.</p></tp:treatment-sec><tp:treatment-sec sec-type="Species included" id="SECID0EQMAC"><title>Species included.</title><p><italic><tp:taxon-name><tp:taxon-name-part taxon-name-part-type="genus" reg="Laccosmylus">Laccosmylus</tp:taxon-name-part><tp:taxon-name-part taxon-name-part-type="species" reg="calophlebius">calophlebius</tp:taxon-name-part></tp:taxon-name></italic> Ren &amp; Yin, 2003; <italic><tp:taxon-name><tp:taxon-name-part taxon-name-part-type="genus" reg="Laccosmylus">Laccosmylus</tp:taxon-name-part><tp:taxon-name-part taxon-name-part-type="species" reg="cicatricatus">cicatricatus</tp:taxon-name-part></tp:taxon-name></italic> sp. n.; <italic><tp:taxon-name><tp:taxon-name-part taxon-name-part-type="genus" reg="Laccosmylus">Laccosmylus</tp:taxon-name-part><tp:taxon-name-part taxon-name-part-type="species" reg="latizonus">latizonus</tp:taxon-name-part></tp:taxon-name></italic> sp. n.</p></tp:treatment-sec><tp:treatment-sec sec-type="Emended diagnosis" id="SECID0EXNAC"><title>Emended diagnosis.</title><p>Large body size, body length more than 35 mm, forewing length approx. 60–80 mm, hind wing length approx. 55–76 mm. Forewing elongated, with undulant outer margin. Hind wing broader and shorter than forewing, with slightly undulant outer margin. Forewing and hind wing with similar venation, i.e., presence of 6–7 rows of smaller veinlets between costal veinlets; <abbrev xmlns:xlink="http://www.w3.org/1999/xlink" xlink:title="radius anterior" id="ABBRID0E4NAC" xlink:type="simple">RA</abbrev>-<abbrev xmlns:xlink="http://www.w3.org/1999/xlink" xlink:title="radius posterior" id="ABBRID0EBOAC" xlink:type="simple">RP</abbrev> area expanded, with 4 to 7 rows of irregular cells; <abbrev xmlns:xlink="http://www.w3.org/1999/xlink" xlink:title="radius posterior" id="ABBRID0EFOAC" xlink:type="simple">RP</abbrev> sharply bent towards <abbrev xmlns:xlink="http://www.w3.org/1999/xlink" xlink:title="radius anterior" id="ABBRID0EJOAC" xlink:type="simple">RA</abbrev> anteriorly, forming an angle of approx. 45°; space between other longitudinal veins producing 1 to 4 rows of cells.</p></tp:treatment-sec><tp:treatment-sec sec-type="remarks" id="SECID0ENOAC"><title>Remarks.</title><p><italic><tp:taxon-name><tp:taxon-name-part taxon-name-part-type="genus" reg="Laccosmylus">Laccosmylus</tp:taxon-name-part></tp:taxon-name></italic> Ren &amp; Yin, 2003 was assigned to <tp:taxon-name><tp:taxon-name-part taxon-name-part-type="familia">Saucrosmylidae</tp:taxon-name-part></tp:taxon-name> according to its expanded <abbrev xmlns:xlink="http://www.w3.org/1999/xlink" xlink:title="radius anterior" id="ABBRID0E4OAC" xlink:type="simple">RA</abbrev> area and complicated wing venation of hind wing (Ren &amp; Yin, 2003). Nevertheless, this remarkable genus was established without forewing information which prevent to conduct full comparisons with other saucrosmylids. Herein, the newly collected fossil specimen related to the genus provides significant forewing information to address the issue. The new specimen CNU-NEU-NN2018007P/C of <italic><tp:taxon-name><tp:taxon-name-part taxon-name-part-type="genus" reg="Laccosmylus">L.</tp:taxon-name-part><tp:taxon-name-part taxon-name-part-type="species" reg="cicatricatus">cicatricatus</tp:taxon-name-part></tp:taxon-name></italic> sp. n. clearly belongs to <italic><tp:taxon-name><tp:taxon-name-part taxon-name-part-type="genus" reg="Laccosmylus">Laccosmylus</tp:taxon-name-part></tp:taxon-name></italic> because of the similar characters of hind wing (Figs <xref ref-type="fig" rid="F1">1</xref>, <xref ref-type="fig" rid="F2">2</xref>, <xref ref-type="fig" rid="F3">3</xref>), i.e. the same broad wing shape with undulant outer margin, the similar patches and spots markings in hind wing, the same expanded <abbrev xmlns:xlink="http://www.w3.org/1999/xlink" xlink:title="radius anterior" id="ABBRID0EAAAE" xlink:type="simple">RA</abbrev> area with seven rows of irregular cells, the same longitudinal veins and similar cross-veins.</p><p>This new species of <italic><tp:taxon-name><tp:taxon-name-part taxon-name-part-type="genus" reg="Laccosmylus">L.</tp:taxon-name-part><tp:taxon-name-part taxon-name-part-type="species" reg="cicatricatus">cicatricatus</tp:taxon-name-part></tp:taxon-name></italic> sp. n. and <italic><tp:taxon-name><tp:taxon-name-part taxon-name-part-type="genus" reg="Laccosmylus">L.</tp:taxon-name-part><tp:taxon-name-part taxon-name-part-type="species" reg="latizonus">latizonus</tp:taxon-name-part></tp:taxon-name></italic> sp. n. together with a new specimen of <italic><tp:taxon-name><tp:taxon-name-part taxon-name-part-type="genus" reg="Laccosmylus">L.</tp:taxon-name-part><tp:taxon-name-part taxon-name-part-type="species" reg="calophlebius">calophlebius</tp:taxon-name-part></tp:taxon-name></italic> Ren &amp; Yin, 2003 provide significant information, especially the supplement of forewing features, to corroborate the status of <italic><tp:taxon-name><tp:taxon-name-part taxon-name-part-type="genus" reg="Laccosmylus">Laccosmylus</tp:taxon-name-part></tp:taxon-name></italic>. <italic><tp:taxon-name><tp:taxon-name-part taxon-name-part-type="genus" reg="Laccosmylus">Laccosmylus</tp:taxon-name-part></tp:taxon-name></italic> is definitely different from <italic><tp:taxon-name><tp:taxon-name-part taxon-name-part-type="genus" reg="Rudiosmylus">Rudiosmylus</tp:taxon-name-part></tp:taxon-name></italic> Ren &amp; Yin, 2003, <italic><tp:taxon-name><tp:taxon-name-part taxon-name-part-type="genus" reg="Ulrikezza">Ulrikezza</tp:taxon-name-part></tp:taxon-name></italic> Fang, Ren &amp; Wang, 2015 and <italic><tp:taxon-name><tp:taxon-name-part taxon-name-part-type="genus" reg="Huiyingosmylus">Huiyingosmylus</tp:taxon-name-part></tp:taxon-name></italic><xref ref-type="bibr" rid="B7">Liu et al., 2013</xref> by its sharply bent <abbrev xmlns:xlink="http://www.w3.org/1999/xlink" xlink:title="radius posterior" id="ABBRID0EOCAE" xlink:type="simple">RP</abbrev> at terminal of the wing and unique patch-like and stripe-like wing markings, in contrast to the three genera bearing slightly bent <abbrev xmlns:xlink="http://www.w3.org/1999/xlink" xlink:title="radius posterior" id="ABBRID0ESCAE" xlink:type="simple">RP</abbrev> and spot-like wing markings (<xref ref-type="bibr" rid="B11">Ren and Yin 2003</xref>, <xref ref-type="bibr" rid="B7">Liu et al. 2013</xref>, <xref ref-type="bibr" rid="B3">Fang et al. 2015</xref>). <italic><tp:taxon-name><tp:taxon-name-part taxon-name-part-type="genus" reg="Laccosmylus">Laccosmylus</tp:taxon-name-part></tp:taxon-name></italic> is different from <italic><tp:taxon-name><tp:taxon-name-part taxon-name-part-type="genus" reg="Saucrosmylus">Saucrosmylus</tp:taxon-name-part></tp:taxon-name></italic> Ren &amp; Yin, 2003 by its deeply un<!--PageBreak-->dulant outer margin of forewing and broad hind wing, while <italic><tp:taxon-name><tp:taxon-name-part taxon-name-part-type="genus" reg="Saucrosmylus">Saucrosmylus</tp:taxon-name-part></tp:taxon-name></italic> only has slightly undulant outer margin in both wings and slender hind wing (<xref ref-type="bibr" rid="B11">Ren and Yin 2003</xref>). Comparing to <italic><tp:taxon-name><tp:taxon-name-part taxon-name-part-type="genus" reg="Daohugosmylus">Daohugosmylus</tp:taxon-name-part></tp:taxon-name></italic><xref ref-type="bibr" rid="B8">Liu et al., 2014</xref> that was established by an incomplete hind wing, <italic><tp:taxon-name><tp:taxon-name-part taxon-name-part-type="genus" reg="Laccosmylus">Laccosmylus</tp:taxon-name-part></tp:taxon-name></italic> possesses the undulant outer margin of hind wing, pigmented wing marking at the basal part of hind wing and more rows of smaller veinlets between costal veinlets in hind wing, which are absent in <italic><tp:taxon-name><tp:taxon-name-part taxon-name-part-type="genus" reg="Daohugosmylus">Daohugosmylus</tp:taxon-name-part></tp:taxon-name></italic> (<xref ref-type="bibr" rid="B8">Liu et al. 2014</xref>). Interestingly, <italic><tp:taxon-name><tp:taxon-name-part taxon-name-part-type="genus" reg="Laccosmylus">Laccosmylus</tp:taxon-name-part></tp:taxon-name></italic> possesses similar forewing shape with <italic><tp:taxon-name><tp:taxon-name-part taxon-name-part-type="genus" reg="Bellinympha">Bellinympha</tp:taxon-name-part></tp:taxon-name></italic>, however, both of the two species of <italic><tp:taxon-name><tp:taxon-name-part taxon-name-part-type="genus" reg="Bellinympha">Bellinympha</tp:taxon-name-part></tp:taxon-name></italic> have pinnate-like markings on forewings and three continuous markings on hind wings, and bearing slender hind wings (<xref ref-type="bibr" rid="B13">Wang et al. 2010</xref>), while <italic><tp:taxon-name><tp:taxon-name-part taxon-name-part-type="genus" reg="Laccosmylus">Laccosmylus</tp:taxon-name-part></tp:taxon-name></italic> develops patch-like or stripe-like wing markings on both wings and bears broad hind wings.</p></tp:treatment-sec><tp:treatment-sec><!--Section generated to contain objects referenced in tp:taxon-treatment.--><fig id="F1" position="float" orientation="portrait"><label>Figure 1.</label><caption><p><italic><tp:taxon-name><tp:taxon-name-part taxon-name-part-type="genus" reg="Laccosmylus">Laccosmylus</tp:taxon-name-part><tp:taxon-name-part taxon-name-part-type="species" reg="calophlebius">calophlebius</tp:taxon-name-part></tp:taxon-name></italic> Ren &amp; Yin, 2003. <bold>A</bold> Holotype: CNU-NEU-NN99003, a well-preserved hind wing <bold>B</bold> line drawing of holotype CNU-NEU-NN99003 (modified from <xref ref-type="bibr" rid="B11">Ren and Yin 2003</xref>) <bold>C</bold> part of new material CNU-NEU-NN2018006P/C, a well-preserved hind wing. Scale bar: 10 mm.</p></caption><graphic xmlns:xlink="http://www.w3.org/1999/xlink" xlink:href="zookeys-790-115-g001.jpg" position="float" orientation="portrait" xlink:type="simple" id="oo_235146.jpg"/></fig><fig id="F2" position="float" orientation="portrait"><label>Figure 2.</label><caption><p><italic><tp:taxon-name><tp:taxon-name-part taxon-name-part-type="genus" reg="Laccosmylus">Laccosmylus</tp:taxon-name-part><tp:taxon-name-part taxon-name-part-type="species" reg="cicatricatus">cicatricatus</tp:taxon-name-part></tp:taxon-name></italic> sp. n., Holotype: CNU-NEU-NN2018007P/C. <bold>A</bold> part <bold>B</bold> counterpart <bold>C</bold> hind wing of part. Scale bar: 10 mm.</p></caption></fig><fig id="F3" position="float" orientation="portrait"><label>Figure 3.</label><caption><p><italic><tp:taxon-name><tp:taxon-name-part taxon-name-part-type="genus" reg="Laccosmylus">Laccosmylus</tp:taxon-name-part><tp:taxon-name-part taxon-name-part-type="species" reg="cicatricatus">cicatricatus</tp:taxon-name-part></tp:taxon-name></italic> sp. n., Holotype. <bold>A</bold> Line drawing of forewing <bold>B</bold> Line drawing of hind wing. Scale bar: 10 mm.</p></caption><graphic xmlns:xlink="http://www.w3.org/1999/xlink" xlink:href="zookeys-790-115-g002.jpg" position="float" orientation="portrait" xlink:type="simple" id="oo_235147.jpg"/></fig></tp:treatment-sec><ref-list><ref id="B11"><mixed-citation xmlns:xlink="http://www.w3.org/1999/xlink" xlink:type="simple"><person-group><name name-style="western"><surname>Ren</surname><given-names>D</given-names></name><name name-style="western"><surname>Yin</surname><given-names>JC</given-names></name></person-group> (<year>2003</year>) New ‘osmylid-like’ fossil <tp:taxon-name><tp:taxon-name-part taxon-name-part-type="order">Neuroptera</tp:taxon-name-part></tp:taxon-name> from the Middle Jurassic of Inner Mongolia, China. Journal of New York Entomological Society 111: 1–11. <ext-link xlink:type="simple" ext-link-type="doi" xlink:href="10.1664/0028-7199(2003)111[0001:NOFNFT]2.0.CO;2">https://doi.org/10.1664/0028-7199(2003)111[0001:NOFNFT]2.0.CO;2</ext-link></mixed-citation></ref><ref id="B7"><mixed-citation xmlns:xlink="http://www.w3.org/1999/xlink" xlink:type="simple"><person-group><name name-style="western"><surname>Liu</surname><given-names>Q</given-names></name><name name-style="western"><surname>Zhang</surname><given-names>HC</given-names></name><name name-style="western"><surname>Wang</surname><given-names>B</given-names></name><name name-style="western"><surname>Fang</surname><given-names>Y</given-names></name><name name-style="western"><surname>Zheng</surname><given-names>DR</given-names></name><name name-style="western"><surname>Zhang</surname><given-names>Q</given-names></name><name name-style="western"><surname>Jarzembowski</surname><given-names>AE</given-names></name></person-group> (<year>2013</year>) <article-title>A new genus of <tp:taxon-name>Saucrosmylinae</tp:taxon-name> (<tp:taxon-name><tp:taxon-name-part taxon-name-part-type="class">Insecta</tp:taxon-name-part></tp:taxon-name>, <tp:taxon-name><tp:taxon-name-part taxon-name-part-type="order">Neuroptera</tp:taxon-name-part></tp:taxon-name>) from the Middle Jurassic of Daohugou.</article-title><source>Zootaxa</source><volume>3736</volume>: <fpage>387</fpage>–<lpage>391</lpage>. <ext-link xlink:type="simple" ext-link-type="doi" xlink:href="10.11646/zootaxa.3736.4.6">https://doi.org/10.11646/zootaxa.3736.4.6</ext-link></mixed-citation></ref><ref id="B3"><mixed-citation xmlns:xlink="http://www.w3.org/1999/xlink" xlink:type="simple"><person-group><name name-style="western"><surname>Fang</surname><given-names>H</given-names></name><name name-style="western"><surname>Ren</surname><given-names>D</given-names></name><name name-style="western"><surname>Wang</surname><given-names>YJ</given-names></name></person-group> (<year>2015</year>) Familial clarification of <tp:taxon-name><tp:taxon-name-part taxon-name-part-type="familia">Saucrosmylidae</tp:taxon-name-part></tp:taxon-name> stat. nov. and new saucrosmylids from Daohugou, China (<tp:taxon-name><tp:taxon-name-part taxon-name-part-type="class">Insecta</tp:taxon-name-part></tp:taxon-name>, <tp:taxon-name><tp:taxon-name-part taxon-name-part-type="order">Neuroptera</tp:taxon-name-part></tp:taxon-name>). PLoS ONE 10: e0141048. <ext-link xlink:type="simple" ext-link-type="doi" xlink:href="10.1371/journal.pone.0141048">https://doi.org/10.1371/journal.pone.0141048</ext-link></mixed-citation></ref><ref id="B8"><mixed-citation xmlns:xlink="http://www.w3.org/1999/xlink" xlink:type="simple"><person-group><name name-style="western"><surname>Liu</surname><given-names>Q</given-names></name><name name-style="western"><surname>Zhang</surname><given-names>HC</given-names></name><name name-style="western"><surname>Wang</surname><given-names>B</given-names></name><name name-style="western"><surname>Fang</surname><given-names>Y</given-names></name><name name-style="western"><surname>Zheng</surname><given-names>DR</given-names></name><name name-style="western"><surname>Zhang</surname><given-names>Q</given-names></name><name name-style="western"><surname>Jarzembowski</surname><given-names>AE</given-names></name></person-group> (<year>2014</year>) <article-title>A new saucrosmylid lacewing (<tp:taxon-name><tp:taxon-name-part taxon-name-part-type="class">Insecta</tp:taxon-name-part></tp:taxon-name>, <tp:taxon-name><tp:taxon-name-part taxon-name-part-type="order">Neuroptera</tp:taxon-name-part></tp:taxon-name>) from the Middle Jurassic of Daohugou, Inner Mongolia, China.</article-title><source>Alcheringa</source><volume>38</volume>: <fpage>301</fpage>–<lpage>304</lpage>. <ext-link xlink:type="simple" ext-link-type="doi" xlink:href="10.1080/03115518.2014.886849">https://doi.org/10.1080/03115518.2014.886849</ext-link></mixed-citation></ref><ref id="B13"><mixed-citation xmlns:xlink="http://www.w3.org/1999/xlink" xlink:type="simple"><person-group><name name-style="western"><surname>Wang</surname><given-names>YJ</given-names></name><name name-style="western"><surname>Liu</surname><given-names>ZQ</given-names></name><name name-style="western"><surname>Wang</surname><given-names>X</given-names></name><name name-style="western"><surname>Shih</surname><given-names>CK</given-names></name><name name-style="western"><surname>Zhao</surname><given-names>YY</given-names></name><name name-style="western"><surname>Engel</surname><given-names>SM</given-names></name><name name-style="western"><surname>Ren</surname><given-names>D</given-names></name></person-group> (<year>2010</year>) <article-title>Ancient pinnate leaf mimesis among lacewings.</article-title><source>Proceeding of the National Academy Sciences of the United States of America</source><volume>107</volume>: <fpage>16212</fpage>–<lpage>16215</lpage>. <ext-link xlink:type="simple" ext-link-type="doi" xlink:href="10.1073/pnas.1006460107">https://doi.org/10.1073/pnas.1006460107</ext-link></mixed-citation></ref></ref-list></tp:taxon-treatment>
