# Supplementary material for: Revision of the lacewing genus Laccosmylus with two new species from the Middle Jurassic of China (Insecta, Neuroptera, Saucrosmylidae)
Source: Zookeys. 2018 Oct 15;(790):115–26. doi: 10.3897/zookeys.790.28286 (PMC6198034; doi:10.3897/zookeys.790.28286)
Supplement: XML Treatment for Laccosmylus calophlebius [file zookeys.790.28286-treatment2.xml]

<!DOCTYPE tp:taxon-treatment
  PUBLIC "-//TaxonX//DTD Taxonomic Treatment Publishing DTD v0 20100105//EN" "tax-treatment-NSO.dtd">
<tp:taxon-treatment xmlns:tp="http://www.plazi.org/taxpub"><tp:treatment-meta><kwd-group><label>Taxon classification</label><kwd><named-content xmlns:xlink="http://www.w3.org/1999/xlink" content-type="kingdom">Animalia</named-content></kwd><kwd><named-content xmlns:xlink="http://www.w3.org/1999/xlink" content-type="order">Neuroptera</named-content></kwd><kwd><named-content xmlns:xlink="http://www.w3.org/1999/xlink" content-type="family">Saucrosmylidae</named-content></kwd></kwd-group><mixed-citation publication-type="journal"><person-group><name><surname>Fang</surname><given-names>Hui</given-names></name><name><surname>Ren</surname><given-names>Dong</given-names></name><name><surname>Liu</surname><given-names>Jiaxi</given-names></name><name><surname>Wang</surname><given-names>Yongjie</given-names></name></person-group><article-title>Revision of the lacewing genus <italic><tp:taxon-name><tp:taxon-name-part taxon-name-part-type="genus" reg="Laccosmylus">Laccosmylus</tp:taxon-name-part></tp:taxon-name></italic> with two new species from the Middle Jurassic of China (<tp:taxon-name><tp:taxon-name-part taxon-name-part-type="class">Insecta</tp:taxon-name-part></tp:taxon-name>, <tp:taxon-name><tp:taxon-name-part taxon-name-part-type="order">Neuroptera</tp:taxon-name-part></tp:taxon-name>, <tp:taxon-name><tp:taxon-name-part taxon-name-part-type="familia">Saucrosmylidae</tp:taxon-name-part></tp:taxon-name>)</article-title><source>Zookeys</source><day>15</day><month>10</month><year>2018</year><volume>2018</volume><issue>790</issue><fpage>115</fpage><lpage>126</lpage><pub-id pub-id-type="doi">10.3897/zookeys.790.28286</pub-id></mixed-citation></tp:treatment-meta><tp:nomenclature><tp:taxon-name>
                  <tp:taxon-name-part taxon-name-part-type="genus" reg="Laccosmylus">Laccosmylus</tp:taxon-name-part>
                  <tp:taxon-name-part taxon-name-part-type="species" reg="calophlebius">calophlebius</tp:taxon-name-part>
                </tp:taxon-name><tp:taxon-authority>Ren &amp; Yin, 2003</tp:taxon-authority><xref ref-type="fig" rid="F1">Figure 1</xref></tp:nomenclature><tp:treatment-sec sec-type="Emended diagnosis" id="SECID0ECHAE"><title>Emended diagnosis.</title><p>Hind wing with many hyaline patch-like markings and mottled with some irregular pigmented patch-like markings, and the costal region with intermittent marking; outer margin undulant. <abbrev xmlns:xlink="http://www.w3.org/1999/xlink" xlink:title="radius anterior" id="ABBRID0EIHAE" xlink:type="simple">RA</abbrev>-<abbrev xmlns:xlink="http://www.w3.org/1999/xlink" xlink:title="radius posterior" id="ABBRID0EMHAE" xlink:type="simple">RP</abbrev> area expanded with 6–7 rows of irregular cells. One or two rows of cells present among <abbrev xmlns:xlink="http://www.w3.org/1999/xlink" xlink:title="radius posterior" id="ABBRID0EQHAE" xlink:type="simple">RP</abbrev> branches and <abbrev xmlns:xlink="http://www.w3.org/1999/xlink" xlink:title="media anterior" id="ABBRID0EUHAE" xlink:type="simple">MA</abbrev>-<abbrev xmlns:xlink="http://www.w3.org/1999/xlink" xlink:title="cubitus anterior" id="ABBRID0EYHAE" xlink:type="simple">CuA</abbrev> area.</p></tp:treatment-sec><tp:treatment-sec sec-type="type material" id="SECID0E3HAE"><title>Re-description of holotype and description of new material.</title><p>Hind wing length approx. 70 mm, width approx. 35 mm. Costal veinlets distally forked, interlinked by 6–7 rows of smaller veinlets. <abbrev xmlns:xlink="http://www.w3.org/1999/xlink" xlink:title="subcostal posterior" id="ABBRID0ECIAE" xlink:type="simple">ScP</abbrev> fused with <abbrev xmlns:xlink="http://www.w3.org/1999/xlink" xlink:title="radius anterior" id="ABBRID0EGIAE" xlink:type="simple">RA</abbrev> apically. <abbrev xmlns:xlink="http://www.w3.org/1999/xlink" xlink:title="radius posterior" id="ABBRID0EKIAE" xlink:type="simple">RP</abbrev> with 5 main branches before <abbrev xmlns:xlink="http://www.w3.org/1999/xlink" xlink:title="radius posterior" id="ABBRID0EOIAE" xlink:type="simple">RP</abbrev> sharply bent towards <abbrev xmlns:xlink="http://www.w3.org/1999/xlink" xlink:title="radius anterior" id="ABBRID0ESIAE" xlink:type="simple">RA</abbrev> anteriorly. <abbrev xmlns:xlink="http://www.w3.org/1999/xlink" xlink:title="media anterior" id="ABBRID0EWIAE" xlink:type="simple">MA</abbrev> forked at 1/3 part of hind wing or forked terminally (Figure <xref ref-type="fig" rid="F1">1</xref>). The first branch of <abbrev xmlns:xlink="http://www.w3.org/1999/xlink" xlink:title="media posterior" id="ABBRID0E5IAE" xlink:type="simple">MP</abbrev> forming several dichotomous branches terminally, the second branch of <abbrev xmlns:xlink="http://www.w3.org/1999/xlink" xlink:title="media posterior" id="ABBRID0ECJAE" xlink:type="simple">MP</abbrev> with multiple pectinate branches terminally. <abbrev xmlns:xlink="http://www.w3.org/1999/xlink" xlink:title="cubitus anterior" id="ABBRID0EGJAE" xlink:type="simple">CuA</abbrev> forming a large triangular area, with numerous oblique pectinate branches. <abbrev xmlns:xlink="http://www.w3.org/1999/xlink" xlink:title="cubitus posterior" id="ABBRID0EKJAE" xlink:type="simple">CuP</abbrev> much shorter than <abbrev xmlns:xlink="http://www.w3.org/1999/xlink" xlink:title="cubitus anterior" id="ABBRID0EOJAE" xlink:type="simple">CuA</abbrev>, with approx. 8 branches. <abbrev xmlns:xlink="http://www.w3.org/1999/xlink" xlink:title="first anal vein" id="ABBRID0ESJAE" xlink:type="simple">AA1</abbrev> and <abbrev xmlns:xlink="http://www.w3.org/1999/xlink" xlink:title="second anal vein" xlink:type="simple">AA2</abbrev> with several pectinate branches, <abbrev xmlns:xlink="http://www.w3.org/1999/xlink" xlink:title="third anal vein" id="ABBRID0EWJAE" xlink:type="simple">AA3</abbrev> short and simple.</p><fig id="F1" position="float" orientation="portrait"><label>Figure 1.</label><caption><p><italic><tp:taxon-name><tp:taxon-name-part taxon-name-part-type="genus" reg="Laccosmylus">Laccosmylus</tp:taxon-name-part><tp:taxon-name-part taxon-name-part-type="species" reg="calophlebius">calophlebius</tp:taxon-name-part></tp:taxon-name></italic> Ren &amp; Yin, 2003. <bold>A</bold> Holotype: CNU-NEU-NN99003, a well-preserved hind wing <bold>B</bold> line drawing of holotype CNU-NEU-NN99003 (modified from <xref ref-type="bibr" rid="B11">Ren and Yin 2003</xref>) <bold>C</bold> part of new material CNU-NEU-NN2018006P/C, a well-preserved hind wing. Scale bar: 10 mm.</p></caption><graphic xmlns:xlink="http://www.w3.org/1999/xlink" xlink:href="zookeys-790-115-g001.jpg" position="float" orientation="portrait" xlink:type="simple" id="oo_235146.jpg"/></fig></tp:treatment-sec><tp:treatment-sec sec-type="material" id="SECID0E3KAE"><title>Material examined.</title><p>Holotype: CNU-NEU-NN99003, only hind wing preserved. New material: CNU-NEU-NN2018006P/C, only hind wing preserved. These specimens are deposited in the Key Laboratory of Insect Evolution and Environmental Changes, College of Life Sciences, Capital Normal University, Beijing, China.</p></tp:treatment-sec><tp:treatment-sec sec-type="type locality" id="SECID0EBLAE"><title>Type locality and horizon.</title><p>Jiulongshan Formation, Daohugou locality (<named-content xmlns:xlink="http://www.w3.org/1999/xlink" content-type="dwc:verbatimCoordinates" xlink:type="simple"><named-content content-type="geo-json" specific-use="{&#34;type&#34;:&#34;Point&#34;,&#34;coordinates&#34;:[119.216667,41.308333]}" id="NCID0EKLAE" xlink:type="simple">41°18.5'N, 119°13'E</named-content></named-content> (DDM)), Shantou Township, Ningcheng County, Chifeng City, Inner Mongolia, China; Middle Jurassic, Bathonian-Callovian boundary.</p></tp:treatment-sec><tp:treatment-sec sec-type="remarks" id="SECID0EPLAE"><title>Remarks.</title><p>The new material CNU-NEU-NN2018006P/C evidently belongs to the <italic><tp:taxon-name><tp:taxon-name-part taxon-name-part-type="genus" reg="Laccosmylus">L.</tp:taxon-name-part><tp:taxon-name-part taxon-name-part-type="species" reg="calophlebius">calophlebius</tp:taxon-name-part></tp:taxon-name></italic> Ren &amp; Yin, 2003 according to the same hind wing shape, marking and venation. This species was first erected based on only one specimen with a hind wing. Moreover, at that time, this species was the representative with generic diagnosis for the <italic><tp:taxon-name><tp:taxon-name-part taxon-name-part-type="genus" reg="Laccosmylus">Laccosmylus</tp:taxon-name-part></tp:taxon-name></italic>, which led some unilateral diagnosis of the genus and species. Here, the <abbrev xmlns:xlink="http://www.w3.org/1999/xlink" xlink:title="media anterior" id="ABBRID0EHMAE" xlink:type="simple">MA</abbrev> in the new specimen shows the previous diagnosis of <italic><tp:taxon-name><tp:taxon-name-part taxon-name-part-type="genus" reg="Laccosmylus">L.</tp:taxon-name-part><tp:taxon-name-part taxon-name-part-type="species" reg="calophlebius">calophlebius</tp:taxon-name-part></tp:taxon-name></italic> with <abbrev xmlns:xlink="http://www.w3.org/1999/xlink" xlink:title="media anterior" id="ABBRID0EWMAE" xlink:type="simple">MA</abbrev> early branching needs to be changed. In addition, individual differences might have happened frequently in <tp:taxon-name><tp:taxon-name-part taxon-name-part-type="familia">Saucrosmylidae</tp:taxon-name-part></tp:taxon-name>, which has multiple venation.</p></tp:treatment-sec><ref-list><ref id="B11"><mixed-citation xmlns:xlink="http://www.w3.org/1999/xlink" xlink:type="simple"><person-group><name name-style="western"><surname>Ren</surname><given-names>D</given-names></name><name name-style="western"><surname>Yin</surname><given-names>JC</given-names></name></person-group> (<year>2003</year>) New ‘osmylid-like’ fossil <tp:taxon-name><tp:taxon-name-part taxon-name-part-type="order">Neuroptera</tp:taxon-name-part></tp:taxon-name> from the Middle Jurassic of Inner Mongolia, China. Journal of New York Entomological Society 111: 1–11. <ext-link xlink:type="simple" ext-link-type="doi" xlink:href="10.1664/0028-7199(2003)111[0001:NOFNFT]2.0.CO;2">https://doi.org/10.1664/0028-7199(2003)111[0001:NOFNFT]2.0.CO;2</ext-link></mixed-citation></ref></ref-list></tp:taxon-treatment>
