# Supplementary material for: Revision of the lacewing genus Laccosmylus with two new species from the Middle Jurassic of China (Insecta, Neuroptera, Saucrosmylidae)
Source: Zookeys. 2018 Oct 15;(790):115–26. doi: 10.3897/zookeys.790.28286 (PMC6198034; doi:10.3897/zookeys.790.28286)
Supplement: XML Treatment for Laccosmylus cicatricatus [file zookeys.790.28286-treatment3.xml]

<!DOCTYPE tp:taxon-treatment
  PUBLIC "-//TaxonX//DTD Taxonomic Treatment Publishing DTD v0 20100105//EN" "tax-treatment-NSO.dtd">
<tp:taxon-treatment xmlns:tp="http://www.plazi.org/taxpub"><tp:treatment-meta><kwd-group><label>Taxon classification</label><kwd><named-content xmlns:xlink="http://www.w3.org/1999/xlink" content-type="kingdom">Animalia</named-content></kwd><kwd><named-content xmlns:xlink="http://www.w3.org/1999/xlink" content-type="order">Neuroptera</named-content></kwd><kwd><named-content xmlns:xlink="http://www.w3.org/1999/xlink" content-type="family">Saucrosmylidae</named-content></kwd></kwd-group><mixed-citation publication-type="journal"><person-group><name><surname>Fang</surname><given-names>Hui</given-names></name><name><surname>Ren</surname><given-names>Dong</given-names></name><name><surname>Liu</surname><given-names>Jiaxi</given-names></name><name><surname>Wang</surname><given-names>Yongjie</given-names></name></person-group><article-title>Revision of the lacewing genus <italic><tp:taxon-name><tp:taxon-name-part taxon-name-part-type="genus" reg="Laccosmylus">Laccosmylus</tp:taxon-name-part></tp:taxon-name></italic> with two new species from the Middle Jurassic of China (<tp:taxon-name><tp:taxon-name-part taxon-name-part-type="class">Insecta</tp:taxon-name-part></tp:taxon-name>, <tp:taxon-name><tp:taxon-name-part taxon-name-part-type="order">Neuroptera</tp:taxon-name-part></tp:taxon-name>, <tp:taxon-name><tp:taxon-name-part taxon-name-part-type="familia">Saucrosmylidae</tp:taxon-name-part></tp:taxon-name>)</article-title><source>Zookeys</source><day>15</day><month>10</month><year>2018</year><volume>2018</volume><issue>790</issue><fpage>115</fpage><lpage>126</lpage><pub-id pub-id-type="doi">10.3897/zookeys.790.28286</pub-id></mixed-citation></tp:treatment-meta><tp:nomenclature><tp:taxon-name>
                  <tp:taxon-name-part taxon-name-part-type="genus" reg="Laccosmylus">Laccosmylus</tp:taxon-name-part>
                  <tp:taxon-name-part taxon-name-part-type="species" reg="cicatricatus">cicatricatus</tp:taxon-name-part>
                  <object-id xmlns:xlink="http://www.w3.org/1999/xlink" content-type="zoobank" xlink:type="simple">http://zoobank.org/59608202-1E21-4AEA-A975-9863806D7391</object-id>
                </tp:taxon-name><tp:taxon-status xmlns:xlink="http://www.w3.org/1999/xlink" xlink:type="simple">sp. n.</tp:taxon-status><xref ref-type="fig" rid="F2">Figures 2</xref><xref ref-type="fig" rid="F3">, 3</xref><!--PageBreak--><!--PageBreak--></tp:nomenclature><tp:treatment-sec sec-type="diagnosis" id="SECID0ETOAE"><title>Diagnosis.</title><p>Large body size, body length more than 37.8 mm, forewing length approx. 60–80 mm, hind wing length approx. 55–76 mm. Forewing distinctly painted with three irregular pigmented marking, outer margin deeply undulant. Hind wing with many hyaline patch-like markings and mottled with some irregular pigmented patch-like markings, and the entire dark costal region. The venation of fore- and hind wings: <abbrev xmlns:xlink="http://www.w3.org/1999/xlink" xlink:title="radius anterior" id="ABBRID0EZOAE" xlink:type="simple">RA</abbrev>-<abbrev xmlns:xlink="http://www.w3.org/1999/xlink" xlink:title="radius posterior" id="ABBRID0E4OAE" xlink:type="simple">RP</abbrev> area expanded with 6–7 rows of irregular cells; 1–4 rows of cells present among <abbrev xmlns:xlink="http://www.w3.org/1999/xlink" xlink:title="radius posterior" id="ABBRID0EBPAE" xlink:type="simple">RP</abbrev> branches and <abbrev xmlns:xlink="http://www.w3.org/1999/xlink" xlink:title="media anterior" id="ABBRID0EFPAE" xlink:type="simple">MA</abbrev>-<abbrev xmlns:xlink="http://www.w3.org/1999/xlink" xlink:title="cubitus anterior" id="ABBRID0EJPAE" xlink:type="simple">CuA</abbrev> area.</p></tp:treatment-sec><tp:treatment-sec sec-type="description" id="SECID0ENPAE"><title>Description.</title><p>Forewing elongated, with irregularly undulant outer margin. Forewings most heavily pigmented, with two irregular hyaline stripes and a patch-like marking near the outer margin. Trichosors present along distal half of wing margin. Costal veinlets distally forked, interlinked by 6–7 rows of smaller veinlets. <abbrev xmlns:xlink="http://www.w3.org/1999/xlink" xlink:title="subcostal posterior" id="ABBRID0ETPAE" xlink:type="simple">ScP</abbrev> fused with <abbrev xmlns:xlink="http://www.w3.org/1999/xlink" xlink:title="radius anterior" id="ABBRID0EXPAE" xlink:type="simple">RA</abbrev> apically. <abbrev xmlns:xlink="http://www.w3.org/1999/xlink" xlink:title="radius anterior" id="ABBRID0E2PAE" xlink:type="simple">RA</abbrev>-<abbrev xmlns:xlink="http://www.w3.org/1999/xlink" xlink:title="radius posterior" id="ABBRID0E6PAE" xlink:type="simple">RP</abbrev> area expanded, with 6–7 rows of irregular cells. <abbrev xmlns:xlink="http://www.w3.org/1999/xlink" xlink:title="radius posterior" id="ABBRID0EDQAE" xlink:type="simple">RP</abbrev> with five main branches before <abbrev xmlns:xlink="http://www.w3.org/1999/xlink" xlink:title="radius posterior" id="ABBRID0EHQAE" xlink:type="simple">RP</abbrev> sharply bent towards <abbrev xmlns:xlink="http://www.w3.org/1999/xlink" xlink:title="radius anterior" id="ABBRID0ELQAE" xlink:type="simple">RA</abbrev> anteriorly. One to three rows of crossveins existing between main longitudinal veins from radius area to anal area. <abbrev xmlns:xlink="http://www.w3.org/1999/xlink" xlink:title="media anterior" id="ABBRID0EPQAE" xlink:type="simple">MA</abbrev> forked terminally. The first branch of <abbrev xmlns:xlink="http://www.w3.org/1999/xlink" xlink:title="media posterior" id="ABBRID0ETQAE" xlink:type="simple">MP</abbrev> forming several dichotomous branches terminally, the second branch of <abbrev xmlns:xlink="http://www.w3.org/1999/xlink" xlink:title="media posterior" id="ABBRID0EXQAE" xlink:type="simple">MP</abbrev> with multiple pectinate branches terminally. <abbrev xmlns:xlink="http://www.w3.org/1999/xlink" xlink:title="cubitus anterior" id="ABBRID0E2QAE" xlink:type="simple">CuA</abbrev> forming a large triangular area, with numerous oblique pectinate branches. <abbrev xmlns:xlink="http://www.w3.org/1999/xlink" xlink:title="cubitus posterior" id="ABBRID0E6QAE" xlink:type="simple">CuP</abbrev> much shorter and simpler than <abbrev xmlns:xlink="http://www.w3.org/1999/xlink" xlink:title="cubitus anterior" id="ABBRID0EDRAE" xlink:type="simple">CuA</abbrev>, with only two main branches. <abbrev xmlns:xlink="http://www.w3.org/1999/xlink" xlink:title="first anal vein" id="ABBRID0EHRAE" xlink:type="simple">AA1</abbrev> with approx. eight pectinate branches, while <abbrev xmlns:xlink="http://www.w3.org/1999/xlink" xlink:title="second anal vein" xlink:type="simple">AA2</abbrev> and <abbrev xmlns:xlink="http://www.w3.org/1999/xlink" xlink:title="third anal vein" id="ABBRID0ELRAE" xlink:type="simple">AA3</abbrev> almost invisible.</p><p>Hind wing broader and shorter than forewing, with outer margin slightly undulant. The membrane of hind wing covered with numerous dark and hyaline patch-like markings. Trichosors preserved along distal half of wing margin. Venation of hind wing similar to forewing from costal section to media area. <abbrev xmlns:xlink="http://www.w3.org/1999/xlink" xlink:title="cubitus posterior" id="ABBRID0EVRAE" xlink:type="simple">CuP</abbrev> in hind wing with approx. eight branches, more complicated than those in forewing. <abbrev xmlns:xlink="http://www.w3.org/1999/xlink" xlink:title="first anal vein" id="ABBRID0EZRAE" xlink:type="simple">AA1</abbrev> partially preserved. <abbrev xmlns:xlink="http://www.w3.org/1999/xlink" xlink:title="second anal vein" xlink:type="simple">AA2</abbrev> and <abbrev xmlns:xlink="http://www.w3.org/1999/xlink" xlink:title="third anal vein" id="ABBRID0E4RAE" xlink:type="simple">AA3</abbrev> invisible.</p><fig id="F2" position="float" orientation="portrait"><label>Figure 2.</label><caption><p><italic><tp:taxon-name><tp:taxon-name-part taxon-name-part-type="genus" reg="Laccosmylus">Laccosmylus</tp:taxon-name-part><tp:taxon-name-part taxon-name-part-type="species" reg="cicatricatus">cicatricatus</tp:taxon-name-part></tp:taxon-name></italic> sp. n., Holotype: CNU-NEU-NN2018007P/C. <bold>A</bold> part <bold>B</bold> counterpart <bold>C</bold> hind wing of part. Scale bar: 10 mm.</p></caption></fig><fig id="F3" position="float" orientation="portrait"><label>Figure 3.</label><caption><p><italic><tp:taxon-name><tp:taxon-name-part taxon-name-part-type="genus" reg="Laccosmylus">Laccosmylus</tp:taxon-name-part><tp:taxon-name-part taxon-name-part-type="species" reg="cicatricatus">cicatricatus</tp:taxon-name-part></tp:taxon-name></italic> sp. n., Holotype. <bold>A</bold> Line drawing of forewing <bold>B</bold> Line drawing of hind wing. Scale bar: 10 mm.</p></caption><graphic xmlns:xlink="http://www.w3.org/1999/xlink" xlink:href="zookeys-790-115-g002.jpg" position="float" orientation="portrait" xlink:type="simple" id="oo_235147.jpg"/></fig></tp:treatment-sec><tp:treatment-sec sec-type="material" id="SECID0EWTAE"><title>Material examined.</title><p>Holotype: CNU-NEU-NN2018007P/C, sex unknown, body, and four wings preserved. This specimen is deposited in Inner Mongolia Ningcheng Daohugou Paleontological Protection Museum, Chifeng City, Inner Mongolia, China.</p></tp:treatment-sec><tp:treatment-sec sec-type="type locality" id="SECID0E2TAE"><title>Type locality and horizon.</title><p>Jiulongshan Formation, Daohugou locality (<named-content xmlns:xlink="http://www.w3.org/1999/xlink" content-type="dwc:verbatimCoordinates" xlink:type="simple"><named-content content-type="geo-json" specific-use="{&#34;type&#34;:&#34;Point&#34;,&#34;coordinates&#34;:[119.216667,41.308333]}" id="NCID0EEUAE" xlink:type="simple">41°18.5'N, 119°13'E</named-content></named-content> (DDM)), Shantou Township, Ningcheng County, Chifeng City, Inner Mongolia, China; Middle Jurassic, Bathonian-Callovian boundary.</p></tp:treatment-sec><tp:treatment-sec sec-type="etymology" id="SECID0EJUAE"><title>Etymology.</title><p>The Latin <italic><tp:taxon-name><tp:taxon-name-part taxon-name-part-type="genus" reg="Laccosmylus"/><tp:taxon-name-part taxon-name-part-type="species" reg="cicatricatus">cicatricatus</tp:taxon-name-part></tp:taxon-name></italic> is derived from mottles and patches on pigmented wings of this species.</p></tp:treatment-sec><tp:treatment-sec sec-type="remarks" id="SECID0EZUAE"><title>Remarks.</title><p>The new species belongs to the <italic><tp:taxon-name><tp:taxon-name-part taxon-name-part-type="genus" reg="Laccosmylus">Laccosmylus</tp:taxon-name-part></tp:taxon-name></italic> according to the features of hind wing, i.e. the broad hind wing shape, undulate outer margin, similar venation, and similar distinct colour markings. <italic><tp:taxon-name><tp:taxon-name-part taxon-name-part-type="genus" reg="Laccosmylus">L.</tp:taxon-name-part><tp:taxon-name-part taxon-name-part-type="species" reg="cicatricatus">cicatricatus</tp:taxon-name-part></tp:taxon-name></italic> sp. n. can be distinguished from the type species <italic><tp:taxon-name><tp:taxon-name-part taxon-name-part-type="genus" reg="Laccosmylus">L.</tp:taxon-name-part><tp:taxon-name-part taxon-name-part-type="species" reg="calophlebius">calophlebius</tp:taxon-name-part></tp:taxon-name></italic> by the following characters in hind wing, e.g., the entire dark costal region vs. the costal region with intermittent marking on <italic><tp:taxon-name><tp:taxon-name-part taxon-name-part-type="genus" reg="Laccosmylus">L.</tp:taxon-name-part><tp:taxon-name-part taxon-name-part-type="species" reg="calophlebius">calophlebius</tp:taxon-name-part></tp:taxon-name></italic>, and more rows of cells present among <abbrev xmlns:xlink="http://www.w3.org/1999/xlink" xlink:title="radius posterior" id="ABBRID0EHWAE" xlink:type="simple">RP</abbrev> branches and <abbrev xmlns:xlink="http://www.w3.org/1999/xlink" xlink:title="media anterior" id="ABBRID0ELWAE" xlink:type="simple">MA</abbrev>-<abbrev xmlns:xlink="http://www.w3.org/1999/xlink" xlink:title="cubitus anterior" id="ABBRID0EPWAE" xlink:type="simple">CuA</abbrev> area than in <italic><tp:taxon-name><tp:taxon-name-part taxon-name-part-type="genus" reg="Laccosmylus">L.</tp:taxon-name-part><tp:taxon-name-part taxon-name-part-type="species" reg="calophlebius">calophlebius</tp:taxon-name-part></tp:taxon-name></italic>. In addition, a hyaline spot on the hind wing apex presents in the <italic><tp:taxon-name><tp:taxon-name-part taxon-name-part-type="genus" reg="Laccosmylus">L.</tp:taxon-name-part><tp:taxon-name-part taxon-name-part-type="species" reg="calophlebius">calophlebius</tp:taxon-name-part></tp:taxon-name></italic> but absent in <italic><tp:taxon-name><tp:taxon-name-part taxon-name-part-type="genus" reg="Laccosmylus">L.</tp:taxon-name-part><tp:taxon-name-part taxon-name-part-type="species" reg="cicatricatus">cicatricatus</tp:taxon-name-part></tp:taxon-name></italic> sp. n.</p><!--PageBreak--><!--PageBreak--></tp:treatment-sec></tp:taxon-treatment>
