# Supplementary material for: Revision of the lacewing genus Laccosmylus with two new species from the Middle Jurassic of China (Insecta, Neuroptera, Saucrosmylidae)
Source: Zookeys. 2018 Oct 15;(790):115–26. doi: 10.3897/zookeys.790.28286 (PMC6198034; doi:10.3897/zookeys.790.28286)
Supplement: XML Treatment for Laccosmylus latizonus [file zookeys.790.28286-treatment4.xml]

<!DOCTYPE tp:taxon-treatment
  PUBLIC "-//TaxonX//DTD Taxonomic Treatment Publishing DTD v0 20100105//EN" "tax-treatment-NSO.dtd">
<tp:taxon-treatment xmlns:tp="http://www.plazi.org/taxpub"><tp:treatment-meta><kwd-group><label>Taxon classification</label><kwd><named-content xmlns:xlink="http://www.w3.org/1999/xlink" content-type="kingdom">Animalia</named-content></kwd><kwd><named-content xmlns:xlink="http://www.w3.org/1999/xlink" content-type="order">Neuroptera</named-content></kwd><kwd><named-content xmlns:xlink="http://www.w3.org/1999/xlink" content-type="family">Saucrosmylidae</named-content></kwd></kwd-group><mixed-citation publication-type="journal"><person-group><name><surname>Fang</surname><given-names>Hui</given-names></name><name><surname>Ren</surname><given-names>Dong</given-names></name><name><surname>Liu</surname><given-names>Jiaxi</given-names></name><name><surname>Wang</surname><given-names>Yongjie</given-names></name></person-group><article-title>Revision of the lacewing genus <italic><tp:taxon-name><tp:taxon-name-part taxon-name-part-type="genus" reg="Laccosmylus">Laccosmylus</tp:taxon-name-part></tp:taxon-name></italic> with two new species from the Middle Jurassic of China (<tp:taxon-name><tp:taxon-name-part taxon-name-part-type="class">Insecta</tp:taxon-name-part></tp:taxon-name>, <tp:taxon-name><tp:taxon-name-part taxon-name-part-type="order">Neuroptera</tp:taxon-name-part></tp:taxon-name>, <tp:taxon-name><tp:taxon-name-part taxon-name-part-type="familia">Saucrosmylidae</tp:taxon-name-part></tp:taxon-name>)</article-title><source>Zookeys</source><day>15</day><month>10</month><year>2018</year><volume>2018</volume><issue>790</issue><fpage>115</fpage><lpage>126</lpage><pub-id pub-id-type="doi">10.3897/zookeys.790.28286</pub-id></mixed-citation></tp:treatment-meta><tp:nomenclature><tp:taxon-name>
                  <tp:taxon-name-part taxon-name-part-type="genus" reg="Laccosmylus">Laccosmylus</tp:taxon-name-part>
                  <tp:taxon-name-part taxon-name-part-type="species" reg="latizonus">latizonus</tp:taxon-name-part>
                  <object-id xmlns:xlink="http://www.w3.org/1999/xlink" content-type="zoobank" xlink:type="simple">http://zoobank.org/E65B109E-D091-4C8A-B58D-40FB2156CF52</object-id>
                </tp:taxon-name><tp:taxon-status xmlns:xlink="http://www.w3.org/1999/xlink" xlink:type="simple">sp. n.</tp:taxon-status><xref ref-type="fig" rid="F4">Figures 4</xref><xref ref-type="fig" rid="F5">, 5</xref></tp:nomenclature><tp:treatment-sec sec-type="diagnosis" id="SECID0EGZAE"><title>Diagnosis.</title><p>Forewing with four pigmented patch-like markings. Hind wing with three pigmented stripes, and the third stripe interlinked with a fuscous patch covering wing apex. The venation of fore- and hind wing: <abbrev xmlns:xlink="http://www.w3.org/1999/xlink" xlink:title="radius anterior" id="ABBRID0EMZAE" xlink:type="simple">RA</abbrev> area forming 4–5 rows of irregular cells; 1 to 2 rows of cells between longitudinal veins from radius area to anal area.</p></tp:treatment-sec><tp:treatment-sec sec-type="description" id="SECID0EQZAE"><title>Description.</title><p>Forewing more than 54.4 mm long, partially preserved, outer margin unknown (Figure <xref ref-type="fig" rid="F4">4A, B</xref>). Four pigmented patch-like markings present. Costal veinlets forked twice distally, interlinked by 5–7 rows of smaller veinlets. <abbrev xmlns:xlink="http://www.w3.org/1999/xlink" xlink:title="subcostal posterior" id="ABBRID0E1ZAE" xlink:type="simple">ScP</abbrev> fused with <abbrev xmlns:xlink="http://www.w3.org/1999/xlink" xlink:title="radius anterior" id="ABBRID0E5ZAE" xlink:type="simple">RA</abbrev> apically. <abbrev xmlns:xlink="http://www.w3.org/1999/xlink" xlink:title="radius anterior" id="ABBRID0EC1AE" xlink:type="simple">RA</abbrev>-<abbrev xmlns:xlink="http://www.w3.org/1999/xlink" xlink:title="radius posterior" id="ABBRID0EG1AE" xlink:type="simple">RP</abbrev> area broad, forming 4–5 rows of irregular cells. <abbrev xmlns:xlink="http://www.w3.org/1999/xlink" xlink:title="radius posterior" id="ABBRID0EK1AE" xlink:type="simple">RP</abbrev> sharply bent towards <abbrev xmlns:xlink="http://www.w3.org/1999/xlink" xlink:title="radius anterior" id="ABBRID0EO1AE" xlink:type="simple">RA</abbrev> terminally, forming an angle of approx. 45°. Single row of cells between main longitudinal veins from radius area to anal area. <abbrev xmlns:xlink="http://www.w3.org/1999/xlink" xlink:title="media anterior" id="ABBRID0ES1AE" xlink:type="simple">MA</abbrev> and <abbrev xmlns:xlink="http://www.w3.org/1999/xlink" xlink:title="media posterior" id="ABBRID0EW1AE" xlink:type="simple">MP</abbrev> partially preserved. <abbrev xmlns:xlink="http://www.w3.org/1999/xlink" xlink:title="cubitus anterior" id="ABBRID0E11AE" xlink:type="simple">CuA</abbrev> forming a large triangular area.</p><fig id="F4" position="float" orientation="portrait"><label>Figure 4.</label><caption><p><italic><tp:taxon-name><tp:taxon-name-part taxon-name-part-type="genus" reg="Laccosmylus">Laccosmylus</tp:taxon-name-part><tp:taxon-name-part taxon-name-part-type="species" reg="latizonus">latizonus</tp:taxon-name-part></tp:taxon-name></italic> sp. n. <bold>A</bold> Paratype: CNU-NEU-NN2018009 with four wings overlapped <bold>B</bold> Line drawing of CNU-NEU-NN2018009. Scale bar: 10 mm.</p></caption><graphic xmlns:xlink="http://www.w3.org/1999/xlink" xlink:href="zookeys-790-115-g003.jpg" position="float" orientation="portrait" xlink:type="simple" id="oo_235148.jpg"/></fig><!--PageBreak--><p>Hind wing length 56–59 mm, width 22–26 mm. Hind wing broad, with outer margin slightly undulant, same shape as the type species <italic><tp:taxon-name><tp:taxon-name-part taxon-name-part-type="genus" reg="Laccosmylus">L.</tp:taxon-name-part><tp:taxon-name-part taxon-name-part-type="species" reg="calophlebius">calophlebius</tp:taxon-name-part></tp:taxon-name></italic> (Figures <xref ref-type="fig" rid="F1">1A</xref>, <xref ref-type="fig" rid="F5">5A</xref>), covered with 3 pigmented stripes, and the third stripe interlinked with a fuscous patch covering wing apex. (Figure <xref ref-type="fig" rid="F5">5A, C</xref>). Trichosors present along distal half of wing margin. Hind wing showing similar vein pattern as forewing from costal area to media area (Figures <xref ref-type="fig" rid="F4">4</xref>, <xref ref-type="fig" rid="F5">5A, B</xref>). In addition, <abbrev xmlns:xlink="http://www.w3.org/1999/xlink" xlink:title="proximal-most branch of RP" id="ABBRID0E33AE" xlink:type="simple">RP1</abbrev> deeply branched at the base or not (Figure <xref ref-type="fig" rid="F4">4A, B, D</xref>); <abbrev xmlns:xlink="http://www.w3.org/1999/xlink" xlink:title="media anterior" id="ABBRID0EE4AE" xlink:type="simple">MA</abbrev> forming three main branches distally; <abbrev xmlns:xlink="http://www.w3.org/1999/xlink" xlink:title="media posterior" id="ABBRID0EI4AE" xlink:type="simple">MP</abbrev> forked before the separation of <abbrev xmlns:xlink="http://www.w3.org/1999/xlink" xlink:title="media anterior" id="ABBRID0EM4AE" xlink:type="simple">MA</abbrev> from <abbrev xmlns:xlink="http://www.w3.org/1999/xlink" xlink:title="radius posterior" id="ABBRID0EQ4AE" xlink:type="simple">RP</abbrev>; <abbrev xmlns:xlink="http://www.w3.org/1999/xlink" xlink:title="media posterior" id="ABBRID0EU4AE" xlink:type="simple">MP</abbrev> forming several pectinate branches distally; <abbrev xmlns:xlink="http://www.w3.org/1999/xlink" xlink:title="cubitus posterior" id="ABBRID0EY4AE" xlink:type="simple">CuP</abbrev> with several pectinate branches. <abbrev xmlns:xlink="http://www.w3.org/1999/xlink" xlink:title="first anal vein" id="ABBRID0E34AE" xlink:type="simple">AA1</abbrev> and <abbrev xmlns:xlink="http://www.w3.org/1999/xlink" xlink:title="second anal vein" xlink:type="simple">AA2</abbrev> simple, partially preserved.</p><fig id="F5" position="float" orientation="portrait"><label>Figure 5.</label><caption><p><italic><tp:taxon-name><tp:taxon-name-part taxon-name-part-type="genus" reg="Laccosmylus">Laccosmylus</tp:taxon-name-part><tp:taxon-name-part taxon-name-part-type="species" reg="latizonus">latizonus</tp:taxon-name-part></tp:taxon-name></italic> sp. n. <bold>A</bold> Part of holotype CNU-NEU-NN2018008P/C, a well-preserved right hind wing <bold>B</bold> Line drawing of hind wing of Holotype <bold>C</bold> Part of paratype CNU-NEU-NN2018010P/C, a well-preserved hind wing <bold>D</bold> Amplification of the rectangle part of C. Scale bar: 10 mm.</p></caption><graphic xmlns:xlink="http://www.w3.org/1999/xlink" xlink:href="zookeys-790-115-g004.jpg" position="float" orientation="portrait" xlink:type="simple" id="oo_235149.jpg"/></fig><!--PageBreak--></tp:treatment-sec><tp:treatment-sec sec-type="type material" id="SECID0EB6AE"><title>Type material.</title><p><bold>Holotype</bold>: CNU-NEU-NN2018008P/C, only hind wing preserved; <bold>Paratypes</bold>: CNU-NEU-NN2018009, four wings partially preserved and joined together; CNU-NEU-NN2018010P/C, only hind wing partially preserved. These specimens are deposited in the Key Laboratory of Insect Evolution and Environmental Changes, College of Life Sciences, Capital Normal University, Beijing, China.</p><!--PageBreak--></tp:treatment-sec><tp:treatment-sec sec-type="type locality" id="SECID0EM6AE"><title>Type locality and horizon.</title><p>Jiulongshan Formation, Daohugou locality (<named-content xmlns:xlink="http://www.w3.org/1999/xlink" content-type="dwc:verbatimCoordinates" xlink:type="simple"><named-content content-type="geo-json" specific-use="{&#34;type&#34;:&#34;Point&#34;,&#34;coordinates&#34;:[119.216667,41.308333]}" id="NCID0EV6AE" xlink:type="simple">41°18.5'N, 119°13'E</named-content></named-content> (DDM)), Shantou Township, Ningcheng County, Chifeng City, Inner Mongolia, China; Middle Jurassic, Bathonian-Callovian boundary.</p></tp:treatment-sec><tp:treatment-sec sec-type="etymology" id="SECID0E16AE"><title>Etymology.</title><p>The Latin <italic><tp:taxon-name><tp:taxon-name-part taxon-name-part-type="genus" reg="Laccosmylus"/><tp:taxon-name-part taxon-name-part-type="species" reg="latizonus">latizonus</tp:taxon-name-part></tp:taxon-name></italic> is derived from the stripe-like wing markings of this species.</p></tp:treatment-sec><tp:treatment-sec sec-type="remarks" id="SECID0ELAAG"><title>Remarks.</title><p>The new species evidently belongs to <italic><tp:taxon-name><tp:taxon-name-part taxon-name-part-type="genus" reg="Laccosmylus">Laccosmylus</tp:taxon-name-part></tp:taxon-name></italic> according to the emended diagnosis of the genus, i.e., the same broad hind wing shape, undulate outer margin and similar venation, and even the arrangement of wing markings. <italic><tp:taxon-name><tp:taxon-name-part taxon-name-part-type="genus" reg="Laccosmylus">Laccosmylus</tp:taxon-name-part><tp:taxon-name-part taxon-name-part-type="species" reg="latizonus">latizonus</tp:taxon-name-part></tp:taxon-name></italic> sp. n. can be easily distinguished from <italic><tp:taxon-name><tp:taxon-name-part taxon-name-part-type="genus" reg="Laccosmylus">L.</tp:taxon-name-part><tp:taxon-name-part taxon-name-part-type="species" reg="calophlebius">calophlebius</tp:taxon-name-part></tp:taxon-name></italic> and <italic><tp:taxon-name><tp:taxon-name-part taxon-name-part-type="genus" reg="Laccosmylus">L.</tp:taxon-name-part><tp:taxon-name-part taxon-name-part-type="species" reg="cicatricatus">cicatricatus</tp:taxon-name-part></tp:taxon-name></italic> sp. n. by the following characters of the hind wing markings, i.e. three distinct pigmented stripes in the <italic><tp:taxon-name><tp:taxon-name-part taxon-name-part-type="genus" reg="Laccosmylus">L.</tp:taxon-name-part><tp:taxon-name-part taxon-name-part-type="species" reg="latizonus">latizonus</tp:taxon-name-part></tp:taxon-name></italic> vs. scattered patch-like markings on the other two species. In addition, the venation of these species are also distinctively different, e.g., <italic><tp:taxon-name><tp:taxon-name-part taxon-name-part-type="genus" reg="Laccosmylus">L.</tp:taxon-name-part><tp:taxon-name-part taxon-name-part-type="species" reg="latizonus">latizonus</tp:taxon-name-part></tp:taxon-name></italic> sp. n. with 4–5 rows of irregular cells between <abbrev xmlns:xlink="http://www.w3.org/1999/xlink" xlink:title="radius anterior" id="ABBRID0EPCAG" xlink:type="simple">RA</abbrev> and <abbrev xmlns:xlink="http://www.w3.org/1999/xlink" xlink:title="radius posterior" id="ABBRID0ETCAG" xlink:type="simple">RP</abbrev> vs. 6–7 rows of irregular cells in the other two species; relatively simpler cross-veins in <italic><tp:taxon-name><tp:taxon-name-part taxon-name-part-type="genus" reg="Laccosmylus">L.</tp:taxon-name-part><tp:taxon-name-part taxon-name-part-type="species" reg="latizonus">latizonus</tp:taxon-name-part></tp:taxon-name></italic> sp. n. in radial sector than in the other two species.</p></tp:treatment-sec><tp:treatment-sec><!--Section generated to contain objects referenced in tp:taxon-treatment.--><fig id="F1" position="float" orientation="portrait"><label>Figure 1.</label><caption><p><italic><tp:taxon-name><tp:taxon-name-part taxon-name-part-type="genus" reg="Laccosmylus">Laccosmylus</tp:taxon-name-part><tp:taxon-name-part taxon-name-part-type="species" reg="calophlebius">calophlebius</tp:taxon-name-part></tp:taxon-name></italic> Ren &amp; Yin, 2003. <bold>A</bold> Holotype: CNU-NEU-NN99003, a well-preserved hind wing <bold>B</bold> line drawing of holotype CNU-NEU-NN99003 (modified from <xref ref-type="bibr" rid="B11">Ren and Yin 2003</xref>) <bold>C</bold> part of new material CNU-NEU-NN2018006P/C, a well-preserved hind wing. Scale bar: 10 mm.</p></caption><graphic xmlns:xlink="http://www.w3.org/1999/xlink" xlink:href="zookeys-790-115-g001.jpg" position="float" orientation="portrait" xlink:type="simple" id="oo_235146.jpg"/></fig></tp:treatment-sec><ref-list><ref id="B11"><mixed-citation xmlns:xlink="http://www.w3.org/1999/xlink" xlink:type="simple"><person-group><name name-style="western"><surname>Ren</surname><given-names>D</given-names></name><name name-style="western"><surname>Yin</surname><given-names>JC</given-names></name></person-group> (<year>2003</year>) New ‘osmylid-like’ fossil <tp:taxon-name><tp:taxon-name-part taxon-name-part-type="order">Neuroptera</tp:taxon-name-part></tp:taxon-name> from the Middle Jurassic of Inner Mongolia, China. Journal of New York Entomological Society 111: 1–11. <ext-link xlink:type="simple" ext-link-type="doi" xlink:href="10.1664/0028-7199(2003)111[0001:NOFNFT]2.0.CO;2">https://doi.org/10.1664/0028-7199(2003)111[0001:NOFNFT]2.0.CO;2</ext-link></mixed-citation></ref></ref-list></tp:taxon-treatment>
